# Supplementary material for: Phylogeography of human Y-chromosome haplogroup Q3-L275 from an academic/citizen science collaboration
Source: BMC Evol Biol. 2017 Feb 7;17(Suppl 1):18. doi: 10.1186/s12862-016-0870-2 (PMC5333174; doi:10.1186/s12862-016-0870-2)
Supplement: Additional file 3: Table S2. — Genotypes of the individual samples. (XLSX 36 kb) [file 12862_2016_870_MOESM3_ESM.xlsx]

## Sheet: Table S1
Additional file 3: Table S2. Genotypes of the individual samples.
Assigning samples to Q3 subbranch	Sample ID	Population	Country	haplogroup-defining marker	haplogroup	color on the map (Figure 4)	latitude	longitude	comment
prediction from STR profile	1	Turk	Turkey	M378	Q3a`c-M378	_not used for the map	41.01	28.9603
prediction from STR profile	2	Turk	Turkey	M378	Q3a`c-M378	_not used for the map	37.3	30.6833
prediction from STR profile	3	Turk	Turkey	M378	Q3a`c-M378	_not used for the map	37	35.325
SNP genotyping	4	Jewish	Morocco	M378	Q3a`c-M378	_not used for the map	31.85	-6.4
SNP genotyping	5	Ashkenazi	Austria-Hungary	M378	Q3a`c-M378	_not used for the map	48.2	16.35
SNP genotyping	6	German	Brasilian	M378	Q3a`c-M378	_not used for the map	48.15	8.15
prediction from STR profile	7	Lebanese	Lebanon	M378	Q3a`c-M378	_not used for the map	34.5667	36.2667
prediction from STR profile	8	Jordanian	Jordan	M378	Q3a`c-M378	_not used for the map	32	38.5
prediction from STR profile	9	Syrian	Syrian Arab Republic	M378	Q3a`c-M378	_not used for the map	33.6833	37.5833
prediction from STR profile	10	Lebanese	Lebanon	M378	Q3a`c-M378	_not used for the map	33.8869	35.5131
prediction from STR profile	11	Slovak	Slovakia	M378	Q3a`c-M378	_not used for the map	48.1447	17.1128
prediction from STR profile	12	Slovak	Slovakia	M378	Q3a`c-M378	_not used for the map	48.7667	19.5
prediction from STR profile	13	Slovak	Slovakia	M378	Q3a`c-M378	_not used for the map	49	22.1
prediction from STR profile	14	Punjabi Saraswat Brahmin	India	M378	Q3a`c-M378	_not used for the map	30.79	75.84
prediction from STR profile	15	Punjabi Saraswat Brahmin	India	M378	Q3a`c-M378	_not used for the map	30.5	74.83
prediction from STR profile	16	Himachal Pradesh Saraswat Brahmin	India, Northern, Himachal Pradesh	M378	Q3a`c-M378	_not used for the map	18	79.5667
prediction from STR profile	17	Himachal Pradesh Saraswat Brahmin	India, Northern, Himachal Pradesh	M378	Q3a`c-M378	_not used for the map	14.4528	79.9875
prediction from STR profile	18	Himachal Pradesh Saraswat Brahmin	India, Northern, Himachal Pradesh	M378	Q3a`c-M378	_not used for the map	15.8333	77.1777
prediction from STR profile	19	Rajasthani Saraswat Brahmin	India, Northern	M378	Q3a`c-M378	_not used for the map	26.5727	73.839
SNP genotyping	20	unknown	India	M378	Q3a`c-M378	_not used for the map	22.8	88.3667
SNP genotyping	21	Indian	India	M378	Q3a`c-M378	_not used for the map	12.9667	77.5667
SNP genotyping	22	Uighurs	China, Xinjiang	M378	Q3a`c-M378	_not used for the map	33.74	70.53
SNP genotyping	23	Uighurs	China, Xinjiang	M378	Q3a`c-M378	_not used for the map	33.74	70.53
SNP genotyping	24	Italian	Italy, Sicily	Y2225	Q3a1`5-Y2209 (xQ3a5, Q3a1)	purple	37	14.16	defines subbranch within Q3a1`5-Y2209 (Table S2)
SNP genotyping	25	Italian	Italy	BZ1	Q3a1`5-Y2209 (xQ3a5, Q3a1)	purple	44.5	11	defines subbranch within Q3a1`5-Y2209 (Table S2)
SNP genotyping	26	German	Germany	Y2209	Q3a1`5-Y2209 (xQ3a5, Q3a1)	purple	49.8667	8.65
SNP genotyping	27	Armenian	Armenia	Y2759	Q3a1`5-Y2209 (xQ3a5, Q3a1)	purple	40.3833	44.95	Y2759 defines subbranch within Q3a1`5-Y220 which is not present in Table S2
SNP genotyping	28	Jordanian	Jordan	Y2209*	Q3a1`5-Y2209 (xQ3a5, Q3a1)	purple	31.01	36
SNP genotyping	29	Armenian	Turkey, Gaziantep	Y2759	Q3a1`5-Y2209 (xQ3a5, Q3a1)	purple	37.2542	39.0425	Y2759 defines subbranch within Q3a1`5-Y220 which is not present in Table S2
SNP genotyping	30	Italian	Italy	BZ2	Q3a1`5-Y2209 (xQ3a5, Q3a1)	purple	43	12	defines subbranch within Q3a1`5-Y2209 (Table S2)
SNP genotyping	31	Macedonian	Macedonia	Y2209	Q3a1`5-Y2209 (xQ3a5, Q3a1)	purple	41.6167	21.7167
SNP genotyping	32	Croat	Croatia, Hvar	Y2209	Q3a1`5-Y2209 (xQ3a5, Q3a1)	purple	43.1514	16.6569
SNP genotyping	33	Han	China, Xuanwei, Yunnan	Y2209*	Q3a1`5-Y2209 (xQ3a5, Q3a1)	purple	25.29	103.48
SNP genotyping	34	Croat	Croatia	Y2209	Q3a1`5-Y2209 (xQ3a5, Q3a1)	purple	45.8	16
SNP genotyping	35	Ashkenazi	Lithuania	Y2200	Q3a1-Y2200	brown	56.2833	21.5333
prediction from STR profile	36	Ashkenazi	Ukraine	Y2200	Q3a1-Y2200	brown	49	39.6667
SNP genotyping	37	Ashkenazi	Estonia	Y2200	Q3a1-Y2200	brown	58.8333	25.6333
prediction from STR profile	38	Ashkenazi	Ukraine	Y2200	Q3a1-Y2200	brown	50	23.1667
prediction from STR profile	39	Scotland	Scotland	Y2200	Q3a1-Y2200	brown	58	-4.5
SNP genotyping	40	Ashkenazi	Belarus	Y2200	Q3a1-Y2200	brown	53.3425	27.0994
SNP genotyping	41	Ashkenazi	Belarus	BZ28	Q3a1-Y2200	brown	52.4417	30.9833	BZ28 defines subbranch within Y2750 (www.yfull.com/tree/Q) which is not present in Table S2
SNP genotyping	42	Ashkenazi	Poland	Y2200	Q3a1-Y2200	brown	52.8333	17.5
SNP genotyping	43	Ashkenazi	Ukraine	YP1004	Q3a1-Y2200	brown	48.2	32.3333	defines subbranch within Y2200 (Table S2)
SNP genotyping	44	Ashkenazi	Hungary	Y2780	Q3a1-Y2200	brown	46.6833	21.0833	defines subbranch within Y2200 (Table S2)
SNP genotyping	45	Ashkenazi	Latvia	Y2200	Q3a1-Y2200	brown	56.5067	27.3308
SNP genotyping	46	Ashkenazi	Germany	Y2200	Q3a1-Y2200	brown	53.0769	8.80889
SNP genotyping	47	Ashkenazi	Unknown Origin	YP1009	Q3a1-Y2200	brown	51.5	33.5	defines subbranch within Y2200 (Table S2)
SNP genotyping	48	Ashkenazi	Poland	YP1008	Q3a1-Y2200	brown	51.166	20
prediction from STR profile	49	Ashkenazi	Belarus	Y2200	Q3a1-Y2200	brown	53.7	27.333
SNP genotyping	50	unknown	Lithuania	Y2200	Q3a1-Y2200	brown	54.4147	23.2281
SNP genotyping	51	Ashkenazi	Latvia	Y2200	Q3a1-Y2200	brown	56.6	27.8833
prediction from STR profile	52	Ashkenazi	Lithuania	Y2200	Q3a1-Y2200	brown	54.6667	24.3333
SNP genotyping	53	Italian	Italy	Y2200	Q3a1-Y2200	brown	40.4667	17.2333
prediction from STR profile	54	Ashkenazi	Belarus	Y2200	Q3a1-Y2200	brown	54.2333	28.5
prediction from STR profile	55	Ashkenazi	Russian Federation	Y2200	Q3a1-Y2200	brown	54.9556	23.0444
prediction from STR profile	56	Ashkenazi	Lithuania	Y2200	Q3a1-Y2200	brown	55.3667	23.1167
SNP genotyping	57	Ashkenazi	Unknown Origin	Y2780	Q3a1-Y2200	brown	52.5	33.5	defines subbranch within Y2200 (Table S2)
SNP genotyping	58	Ashkenazi	Lithuania	Y2200	Q3a1-Y2200	brown	55	22.7714
prediction from STR profile	59	Ashkenazi	Lithuania	Y2200	Q3a1-Y2200	brown	55.35	21.4833
SNP genotyping	60	Ashkenazi	Germany	Y2200	Q3a1-Y2200	brown	52.3744	9.73861
SNP genotyping	61	Ashkenazi	Ukraine	Y2200	Q3a1-Y2200	brown	49.8919	28.6
SNP genotyping	62	Ashkenazi	Germany	Y2200	Q3a1-Y2200	brown	52.1333	11.6167
SNP genotyping	63	Ashkenazi	Lithuania	BZ28	Q3a1-Y2200	brown	55.4917	22.1778	BZ28 defines subbranch within Y2750 (www.yfull.com/tree/Q) which is not present in Table S2
SNP genotyping	64	Croat (Jewish origin)	Poland	Y2200	Q3a1-Y2200	brown	50.2667	19.7833
SNP genotyping	65	Ashkenazi	Germany	Y2200	Q3a1-Y2200	brown	50.9781	11.0292
SNP genotyping	66	Ashkenazi	Romania	Y2780	Q3a1-Y2200	brown	45.65	25.6	defines subbranch within Y2200 (Table S2)
SNP genotyping	67	Ashkenazi	Ukraine	Y2200	Q3a1-Y2200	brown	49.4444	32.0597
prediction from STR profile	68	Ashkenazi	Latvia	Y2200	Q3a1-Y2200	brown	57	24.9333
SNP genotyping	69	Ashkenazi	Lithuania	Y2780	Q3a1-Y2200	brown	55.35	23.9333	defines subbranch within Y2200 (Table S2)
SNP genotyping	70	Ashkenazi	Ukraine	YP1009	Q3a1-Y2200	brown	49	32	defines subbranch within Y2200 (Table S2)
SNP genotyping	71	Ashkenazi	Lithuania	BZ46	Q3a1-Y2200	brown	55.7333	21.15	defines subbranch within Y2200 (Table S2)
prediction from STR profile	72	Ashkenazi	Austria	Y2200	Q3a1-Y2200	brown	48.3	14.2833
SNP genotyping	73	Ashkenazi	Romania	YP1004	Q3a1-Y2200	brown	45.5	22.5	defines subbranch within Y2200 (Table S2)
SNP genotyping	74	Ashkenazi	Germany	Y2200	Q3a1-Y2200	brown	52.5167	13.3833
SNP genotyping	75	Ashkenazi	Ukraine	YP1004	Q3a1-Y2200	brown	51	29	defines subbranch within Y2200 (Table S2)
prediction from STR profile	76	Ashkenazi	Lithuania	Y2200	Q3a1-Y2200	brown	56.325	22.8833
SNP genotyping	77	Ashkenazi	Latvia	Y2780	Q3a1-Y2200	brown	58	25	defines subbranch within Y2200 (Table S2)
SNP genotyping	78	Ashkenazi	Unknown Origin	BZ37	Q3a1-Y2200	brown	53.5	33.5	defines subbranch within Y2200 (Table S2)
SNP genotyping	79	Ashkenazi	Austria	Y2200	Q3a1-Y2200	brown	48.2167	16.3733
SNP genotyping	80	Ashkenazi	Ukraine	YP1036	Q3a1-Y2200	brown	52	32.5
SNP genotyping	81	Ashkenazi	Germany, Wallertheim	Y2780*	Q3a1-Y2200	brown	49.8356	8.05139	defines subbranch within Y2200 (Table S2)
SNP genotyping	82	Ashkenazi	Poland	Y2200	Q3a1-Y2200	brown	52.1333	23.6667
SNP genotyping	83	Ashkenazi	Ukraine	Y2200	Q3a1-Y2200	brown	50.8333	32.6666
SNP genotyping	84	Ashkenazi	Poland	Y2200	Q3a1-Y2200	brown	50.3333	23.1667
SNP genotyping	85	Ashkenazi	Romania	YP1036	Q3a1-Y2200	brown	46	23.5	defines subbranch within Y2200 (Table S2)
prediction from STR profile	86	Ashkenazi	Russian Federation	Y2200	Q3a1-Y2200	brown	60	43
SNP genotyping	87	Ashkenazi	Czech Republic	BZ37	Q3a1-Y2200	brown	49.75	15.5	defines subbranch within Y2200 (Table S2)
SNP genotyping	88	Ashkenazi	Ukraine	Y2752	Q3a1-Y2200	brown	49.1667	34.8333	Y2759 defines subbranch within Y2200 (Table S2)
SNP genotyping	89	Ashkenazi	Poland	BZ42	Q3a1-Y2200	brown	52.39	23.2	defines subbranch within Y2200 (Table S2)
prediction from STR profile	90	unknown	UK	Y2200	Q3a1-Y2200	brown	52.6281	1.29917
prediction from STR profile	91	unknown	Russian Federation	Y2200	Q3a1-Y2200	brown	60	49
prediction from STR profile	92	Ashkenazi	Russian Federation	Y2200	Q3a1-Y2200	brown	52	0.43
SNP genotyping	93	Ashkenazi	Lithuania	Y2200	Q3a1-Y2200	brown	56	25.75
SNP genotyping	94	Ashkenazi	Hungary	BZ57	Q3a1-Y2200	brown	48.1042	20.7917	defines subbranch within Y2200 (Table S2)
SNP genotyping	95	Ashkenazi	Poland	YP1004	Q3a1-Y2200	brown	49.8225	19.0444	defines subbranch within Y2200 (Table S2)
SNP genotyping	96	Russian (Jewish origin)	Ukraine, Kherson oblast, Kherson	BZ23	Q3a1-Y2200	brown	46.63	32.6	BZ23 defines subbranch within Y2750 which is not present in Table S2
SNP genotyping	97	Ashkenazi	Poland	Y2200	Q3a1-Y2200	brown	50	22.4
SNP genotyping	98	Ashkenazi	Unknown Origin	Y2780	Q3a1-Y2200	brown	54.5	33.5	defines subbranch within Y2200 (Table S2)
SNP genotyping	99	Ashkenazi	Germany	BZ37	Q3a1-Y2200	brown	49.6061	8.29861	defines subbranch within Y2200 (Table S2)
prediction from STR profile	100	Ashkenazi	Belarus	Y2200	Q3a1-Y2200	brown	53.1167	25.9833
prediction from STR profile	101	Ashkenazi	Germany	Y2200	Q3a1-Y2200	brown	51.5167	9.91667
prediction from STR profile	102	Ashkenazi	Latvia	Y2200	Q3a1-Y2200	brown	57.5833	26.8833
SNP genotyping	103	Ashkenazi	Poland	Y2200	Q3a1-Y2200	brown	52	20
prediction from STR profile	104	Ashkenazi	Ukraine	Y2200	Q3a1-Y2200	brown	49.5247	23.9789
SNP genotyping	105	Ashkenazi	Poland	Y2750	Q3a1-Y2200	brown	50.5833	16.5	defines subbranch within Y2200 (Table S2)
SNP genotyping	106	Ashkenazi	Hungary	Y2780	Q3a1-Y2200	brown	47.53	21.6392	defines subbranch within Y2200 (Table S2)
prediction from STR profile	107	Ashkenazi	Poland	Y2200	Q3a1-Y2200	brown	51.95	14.7167
SNP genotyping	108	Ashkenazi	Poland	YP1035	Q3a1-Y2200	brown	53.0631	14.3333	defines subbranch within Y2200 (Table S2)
SNP genotyping	109	Ashkenazi	Ireland	Y2200	Q3a1-Y2200	brown	51.833	8.833
prediction from STR profile	110	Ashkenazi	Austria	Y2200	Q3a1-Y2200	brown	47.833	15.66
SNP genotyping	111	Ashkenazi	Lithuania	Y2780	Q3a1-Y2200	brown	55.6167	26.45	defines subbranch within Y2200 (Table S2)
prediction from STR profile	112	Ashkenazi	Sweden	Y2200	Q3a1-Y2200	brown	63.3333	16.8667
prediction from STR profile	113	Ashkenazi	Belarus	Y2200	Q3a1-Y2200	brown	52.8167	27.5333
SNP genotyping	114	Ashkenazi	Germany	YP1004	Q3a1-Y2200	brown	52.3	14.3	defines subbranch within Y2200 (Table S2)
SNP genotyping	115	Lithuanian (probanli Jewish origin)	Lithuania	YP1003	Q3a1-Y2200	brown	54.2333	23.25
SNP genotyping	116	Ashkenazi	Poland	Y2200	Q3a1-Y2200	brown	53.5	16
prediction from STR profile	117	Ashkenazi	Ukraine	Y2200	Q3a1-Y2200	brown	46.7598	36.7845
prediction from STR profile	118	Ashkenazi	Ukraine	Y2200	Q3a1-Y2200	brown	49	37
SNP genotyping	119	Ashkenazi	Latvia	BZ28	Q3a1-Y2200	brown	55.8714	26.5161	BZ28 defines subbranch within Y2750 (www.yfull.com/tree/Q) which is not present in Table S2
prediction from STR profile	120	Russian	Russian Federation	Y2200	Q3a1-Y2200	brown	56	37
prediction from STR profile	121	Ashkenazi	Russian Federation	Y2200	Q3a1-Y2200	brown	56	40
SNP genotyping	122	Ashkenazi	Russian Federation	YP3924	Q3a1-Y2200	brown	56	43	defines subbranch within Y2200 (Table S2)
SNP genotyping	123	Italian	Italy	BZ72	Q3a1-Y2200	brown	43	12	BZ72 defines subbranch within Y2197 (www.yfull.com/tree/Q) which is not present in Table S2
SNP genotyping	124	Ashkenazi	UK, London	YP1004	Q3a1-Y2200	brown	51.5072	-0.1275	defines subbranch within Y2200 (Table S2)
prediction from STR profile	125	Ashkenazi	Poland	Y2200	Q3a1-Y2200	brown	53.7	17.55
SNP genotyping	126	Ashkenazi	Lithuania	Y2200	Q3a1-Y2200	brown	54.6833	25.2833
SNP genotyping	127	Ashkenazi	Romania, Botosani	YP1004	Q3a1-Y2200	brown	47.7486	26.6694	defines subbranch within Y2200 (Table S2)
SNP genotyping	128	Ashkenazi	Romania	BZ37	Q3a1-Y2200	brown	44.3333	23.8167	defines subbranch within Y2200 (Table S2)
SNP genotyping	129	Lithuanian (probanli Jewish origin)	Lithuania	BZ68	Q3a1-Y2200	brown	55.7833	22.6167	defines subbranch within Y2200 (Table S2)
SNP genotyping	130	Ashkenazi	Poland	YP3924	Q3a1-Y2200	brown	51.06	22	defines subbranch within Y2200 (Table S2)
SNP genotyping	131	Ashkenazi	Poland	YP1009	Q3a1-Y2200	brown	52.217	21.033	defines subbranch within Y2200 (Table S2)
SNP genotyping	132	Spaniard	Spain	BZ71	Q3a1-Y2200	brown	40	-3	BZ71 defines subbranch within Y2197 (www.yfull.com/tree/Q) which is not present in Table S2
SNP genotyping	133	Ashkenazi	Czech Republic	BZ36	Q3a1-Y2200	brown	49.51	15.28	defines subbranch within Y2200 (Table S2)
SNP genotyping	134	Ashkenazi	Ukraine	YP1009	Q3a1-Y2200	brown	49	32	defines subbranch within Y2200 (Table S2)
SNP genotyping	135	Ashkenazi	Netherlands	YP1003	Q3a1-Y2200	brown	51.4333	6.15
SNP genotyping	136	Karaites	China, Xinjiang, Hotan	YP1035	Q3a1-Y2200	brown	45.4	34	defines subbranch within Y2200 (Table S2)
SNP genotyping	137	Ashkenazi	Ukraine	L315	Q3a1-Y2200	brown	49	32	defines subbranch within Y2200 (Table S2)
SNP genotyping	138	Ashkenazi	Poland	BZ28	Q3a1-Y2200	brown	53	21.1667	BZ28 defines subbranch within Y2750 (www.yfull.com/tree/Q) which is not present in Table S2
SNP genotyping	139	Ashkenazi	Ukraine	BZ58	Q3a1-Y2200	brown	49	32	defines subbranch within Y2200 (Table S2)
SNP genotyping	140	Russian (Jewish origin)	Belarus	BZ34	Q3a1-Y2200	brown	53.55	28.2
SNP genotyping	141	Ashkenazi	Lithuania	BZ46	Q3a1-Y2200	brown	55.9861	22.2528	defines subbranch within Y2200 (Table S2)
prediction from STR profile	142	Ashkenazi	Lithuania	Y2200	Q3a1-Y2200	brown	55.6333	22.9333
prediction from STR profile	143	Ashkenazi	Ukraine	Y2200	Q3a1-Y2200	brown	49.5	25.8333
SNP genotyping	144	Ashkenazi	Unknown Origin	BZ35	Q3a1-Y2200	brown	55.5	33.5	defines subbranch within Y2200 (Table S2)
SNP genotyping	145	Ashkenazi	Unknown Origin	BZ37	Q3a1-Y2200	brown	56.5	33.5	defines subbranch within Y2200 (Table S2)
SNP genotyping	146	unknown	UK	Y2780	Q3a1-Y2200	brown	53.33	-2.26	defines subbranch within Y2200 (Table S2)
SNP genotyping	147	Ashkenazi	Hungary	YP1004	Q3a1-Y2200	brown	46.25	20.1667	defines subbranch within Y2200 (Table S2)
SNP genotyping	148	Ashkenazi	Ukraine	Y2780	Q3a1-Y2200	brown	50.5	26.5	defines subbranch within Y2200 (Table S2)
prediction from STR profile	149	Ashkenazi	Germany	Y2200	Q3a1-Y2200	brown	50.1136	8.67972
SNP genotyping	150	Ashkenazi	Lithuania	Y2200	Q3a1-Y2200	brown	55.9809	23.8551
SNP genotyping	151	Ashkenazi	US	YP1004	Q3a1-Y2200	brown	57.5	33.5	defines subbranch within Y2200 (Table S2)
SNP genotyping	152	Ashkenazi	Ukraine, Odessa oblast, Kilya	BZ40	Q3a1-Y2200	brown	45.27	29.14	defines subbranch within Y2200 (Table S2)
SNP genotyping	153	Ashkenazi	Romania	YP1009	Q3a1-Y2200	brown	46.6667	25	defines subbranch within Y2200 (Table S2)
SNP genotyping	154	Ashkenazi	Germany	Y2200	Q3a1-Y2200	brown	49	11.5
SNP genotyping	155	Ashkenazi	Latvia	BZ28	Q3a1-Y2200	brown	57.005	22.9	BZ28 defines subbranch within Y2750 (www.yfull.com/tree/Q) which is not present in Table S2
SNP genotyping	156	Ashkenazi	Germany	BZ46	Q3a1-Y2200	brown	53.0769	8.80888	defines subbranch within Y2200 (Table S2)
prediction from STR profile	157	Ashkenazi	Moldova	Y2200	Q3a1-Y2200	brown	47.2167	28.5833
prediction from STR profile	158	Ashkenazi	Russian Federation	Y2200	Q3a1-Y2200	brown	46.4861	30.7278
SNP genotyping	159	Ashkenazi	Poland	Y2780	Q3a1-Y2200	brown	52.6667	15.5	defines subbranch within Y2200 (Table S2)
SNP genotyping	160	Ashkenazi	Germany	Y2200	Q3a1-Y2200	brown	50.9489	10.7183
SNP genotyping	161	Ashkenazi	Poland	Y2200	Q3a1-Y2200	brown	52.2333	19.3667
SNP genotyping	162	Ashkenazi	Germany	Y2200	Q3a1-Y2200	brown	50.6106	10.6931
SNP genotyping	163	Ashkenazi	Russian Federation	YP3926	Q3a1-Y2200	brown	53.5	35.5	defines subbranch within Y2200 (Table S2)
SNP genotyping	164	Ashkenazi	Poland	YP1004	Q3a1-Y2200	brown	51.7	16	defines subbranch within Y2200 (Table S2)
SNP genotyping	165	Russian (Jewish origin)	Ukraine	Y2750	Q3a1-Y2200	brown	48.8333	27.5	defines subbranch within Y2200 (Table S2)
prediction from STR profile	166	Ashkenazi	Russian Federation	Y2200	Q3a1-Y2200	brown	57	43
SNP genotyping	167	US (Dutch origin)	Germany	YP740	Q3a5-YP740	yellow	51.5	7
SNP genotyping	168	German	Germany	YP740	Q3a5-YP740	yellow	48.5	8.5
SNP genotyping	169	US (Dutch origin)	Netherlands	YP740	Q3a5-YP740	yellow	51.4997	3.61361
SNP genotyping	170	Ireland	US	YP740	Q3a5-YP740	yellow	53.08	-8.07
SNP genotyping	171	US (Dutch origin)	Netherlands	YP740	Q3a5-YP740	yellow	52.5	5.5
SNP genotyping	172	German, Dutch origin	Netherlands	YP740	Q3a5-YP740	yellow	49.4528	11.0778
SNP genotyping	173	US (Dutch origin)	Netherlands	YP740	Q3a5-YP740	yellow	51	6.5
SNP genotyping	174	US (Dutch origin)	Netherlands	YP740	Q3a5-YP740	yellow	52.0842	4.3175
SNP genotyping	175	US (Dutch origin)	Netherlands	YP740	Q3a5-YP740	yellow	52.3833	4.9
SNP genotyping	176	US (Dutch origin)	Netherlands	YP740	Q3a5-YP740	yellow	52	7
SNP genotyping	177	US (Dutch origin)	Netherlands	YP740	Q3a5-YP740	yellow	52.9583	4.75889
SNP genotyping	178	US (Dutch origin)	Netherlands	YP740	Q3a5-YP740	yellow	53.4333	5.66667
SNP genotyping	179	US (Dutch origin)	Netherlands	YP740	Q3a5-YP740	yellow	53.4333	6.71667
SNP genotyping	180	Irishman	Ireland	YP740	Q3a5-YP740	yellow	53.3425	-6.26583
SNP genotyping	181	US (Dutch origin)	Germany	YP740	Q3a5-YP740	yellow	50.7667	6.76667
SNP genotyping	182	German	Germany	YP740	Q3a5-YP740	yellow	48.1333	11.5667
SNP genotyping	183	US (Dutch origin)	Netherlands	YP740	Q3a5-YP740	yellow	53	7.16667
SNP genotyping	184	US (Dutch origin)	Netherlands	YP740	Q3a5-YP740	yellow	52.6667	7
SNP genotyping	185	US (Dutch origin)	Germany	YP740	Q3a5-YP740	yellow	49.5	7
SNP genotyping	186	US (Dutch origin)	Netherlands	YP740	Q3a5-YP740	yellow	52.5	6.55
SNP genotyping	187	US (Dutch origin)	Netherlands	YP740	Q3a5-YP740	yellow	53	8
SNP genotyping	188	US (Dutch origin)	Netherlands	YP740	Q3a5-YP740	yellow	53	6,55
SNP genotyping	189	US (Dutch origin)	Netherlands	YP740	Q3a5-YP740	yellow	53.5	7
SNP genotyping	190	US (Dutch origin)	Netherlands	YP740	Q3a5-YP740	yellow	51.85	5.86666
SNP genotyping	191	US (Dutch origin)	Netherlands	YP740	Q3a5-YP740	yellow	50.8667	5.68333
SNP genotyping	192	US (Dutch origin)	Unknown Origin	YP740	Q3a5-YP740	yellow	51.55	5.11667
SNP genotyping	193	US (Dutch origin)	Germany	YP740	Q3a5-YP740	yellow	49.5	8
SNP genotyping	194	German	Germany	YP740	Q3a5-YP740	yellow	53.6333	11.4167
SNP genotyping	195	Swiss (Mennonite)	Switzerland	YP1096	Q3a6-YP745	blue	46.5667	6.4
SNP genotyping	196	Swiss (Mennonite)	Switzerland	YP1096	Q3a6-YP745	blue	47.3833	7.6
SNP genotyping	197	Swiss (Mennonite)	Switzerland	YP1096	Q3a6-YP745	blue	47.6	8.45
SNP genotyping	198	Swiss (Mennonite)	Germany	YP1096	Q3a6-YP745	blue	51.0333	13.7333
SNP genotyping	199	unknown	France	YP1096	Q3a6-YP745	blue	45.7597	4.84222
SNP genotyping	200	Swiss	Switzerland	YP1096	Q3a6-YP745	blue	46.9508	7.43861
SNP genotyping	201	Armenian	Turkey, Yozgat	YP745	Q3a6-YP745	blue	39	32.8333
SNP genotyping	202	Persian	Iran	YP745	Q3a6-YP745	blue	32.0089	51.8667
SNP genotyping	203	Avar	Russian Federation	BZ555	Q3a6-YP745	blue	42	48
SNP genotyping	204	Jewish	Morocco	YP1236	Q3a6-YP745	blue	34.8333	-3.8333	defines subbranch within YP745 (Table S2)
SNP genotyping	205	Assirian	Turkey	YP745	Q3a6-YP745	blue	39.75	37.0167
SNP genotyping	206	Swiss (Mennonite)	Switzerland	YP1096	Q3a6-YP745	blue	46.5	7
SNP genotyping	207	Arab	Saudi Arabia	YP745	Q3a6-YP745	blue	25	39
SNP genotyping	208	Swiss (Mennonite)	Switzerland	BZ300(YP1096)	Q3a6-YP745	blue	46.333	9
SNP genotyping	209	Jordanian	Jordan	YP1226*	Q3a6-YP745	blue	31.95	35.9167
SNP genotyping	210	Kurd	Iraq, Kurdistan	YP1226	Q3a6-YP745	blue	36.11	44
SNP genotyping	211	Indian (Christian of Malabar)	India	YP1236	Q3a6-YP745	blue	10.01	77
SNP genotyping	212	Assirian	Turkey, Diyarbakır	BZ260	Q3a6-YP745	blue	38.08	40
SNP genotyping	213	Jordanian	Jordan	FGC42700(Y1226)	Q3a6-YP745	blue	31.0167	36.6167
SNP genotyping	214	Swiss	Switzerland	YP1096	Q3a6-YP745	blue	46.1167	7.6667
SNP genotyping	215	Arab	United Arab Emirates	YP745	Q3a6-YP745	blue	25.2697	55.3094
SNP genotyping	216	Arab	United Arab Emirates	YP1095	Q3a6-YP745	blue	24.13	54.39
SNP genotyping	217	Arab, (Marsh)	Iraq, Basra Governorate	YP745*	Q3a6-YP745	blue	30.3667	47.3667
SNP genotyping	218	Swiss (Mennonite)	Switzerland	YP1096	Q3a6-YP745	blue	46.56	8
SNP genotyping	219	Jewish	Morocco	YP1236	Q3a6-YP745	blue	34.5	-5.5
SNP genotyping	220	Turk	Turkey	YP745	Q3a6-YP745	blue	40.5	41.6667
SNP genotyping	221	Yugur East	China, Gansu	Y18593	Q3a6-YP745	blue	38	102
SNP genotyping	222	unknown	Morocco	YP1236	Q3a6-YP745	blue	34.662	-1.82595
SNP genotyping	223	Jewish	Algeria	YP1236	Q3a6-YP745	blue	28	2
SNP genotyping	224	Jewish	Morocco	YP1236	Q3a6-YP745	blue	32.2833	-9.23333
SNP genotyping	225	Azeri	Azerbaijan	BZ314	Q3a7-BZ310	_not used for the map	40.3667	49.8352
SNP genotyping	226	Hazara	Pakistan	L245*	Q3a-L245	_not used for the map	34.75	67.25
SNP genotyping	227	Iranian	Iran	BZ310	Q3a7-BZ310	_not used for the map	35.6	51.5
SNP genotyping	228	Ashkenazi	Lithuania	L245	Q3a-L245	_not used for the map	55.7833	21.0667
SNP genotyping	229	Ashkenazi	Poland	L245	Q3a-L245	_not used for the map	52.8	22.7
prediction from STR profile	230	Ashkenazi	Belarus	L245	Q3a-L245	_not used for the map	53.0167	27.55
prediction from STR profile	231	Ashkenazi	Belarus	L245	Q3a-L245	_not used for the map	54.3136	26.8517
prediction from STR profile	232	unknown	Scotland	L245	Q3a-L245	_not used for the map	55.87	-4.27
prediction from STR profile	233	unknown	Austria	L245	Q3a-L245	_not used for the map	48.65	16.85
prediction from STR profile	234	Ashkenazi	Poland	L245	Q3a-L245	_not used for the map	51.7	16.1833
prediction from STR profile	235	Ashkenazi	Lithuania	L245	Q3a-L245	_not used for the map	54.0206	23.9725
prediction from STR profile	236	Ashkenazi	Ukraine	L245	Q3a-L245	_not used for the map	51.3333	30.5
prediction from STR profile	237	Ashkenazi	Ukraine	L245	Q3a-L245	_not used for the map	51.5	27.833
prediction from STR profile	238	Ashkenazi	Ukraine	L245	Q3a-L245	_not used for the map	45.5	28.6667
prediction from STR profile	239	Ashkenazi	Poland	L245	Q3a-L245	_not used for the map	50.9833	18.2167
SNP genotyping	240	unknown	Ukraine	L245	Q3a-L245	_not used for the map	47.8333	25
prediction from STR profile	241	unknown	Russian Federation	L245	Q3a-L245	_not used for the map	56	49
prediction from STR profile	242	Ashkenazi	Latvia	L245	Q3a-L245	_not used for the map	56.5	22.8333
SNP genotyping	243	Jewish-Sephard	Syrian Arab Republic	L245	Q3a-L245	_not used for the map	36.2	37.15
prediction from STR profile	244	Ashkenazi	France	L245	Q3a-L245	_not used for the map	48.8567	2.3508
prediction from STR profile	245	Ashkenazi	Poland	L245	Q3a-L245	_not used for the map	50.4	20.8
prediction from STR profile	246	unknown	Poland	L245	Q3a-L245	_not used for the map	54.3	18.6
prediction from STR profile	247	unknown	Germany	L245	Q3a-L245	_not used for the map	50.8756	8.01667
prediction from STR profile	248	Ashkenazi	Russian Federation	L245	Q3a-L245	_not used for the map	54.1833	45.1833
SNP genotyping	249	Ashkenazi	Poland	L245	Q3a-L245	_not used for the map	54.3333	21.1667
prediction from STR profile	250	Ashkenazi	Russian Federation	L245	Q3a-L245	_not used for the map	60	40
prediction from STR profile	251	Hungary	Hungary	L245	Q3a-L245	_not used for the map	47.4981	19.04
SNP genotyping	252	Arab	Oman	L245	Q3a-L245	_not used for the map	20.6167	56.5
prediction from STR profile	253	Ashkenazi	Lithuania	L245	Q3a-L245	_not used for the map	56.34	24.8333
prediction from STR profile	254	unknown	Germany	L245	Q3a-L245	_not used for the map	51.8342	12.2461
prediction from STR profile	255	Ashkenazi	Ukraine	L245	Q3a-L245	_not used for the map	50	36.2292
prediction from STR profile	256	unknown	Poland	L245	Q3a-L245	_not used for the map	51.133	23.2
SNP genotyping	257	Assirian	Unknown Origin	L245	Q3a-L245	_not used for the map	35.3	38.6333
prediction from STR profile	258	Ashkenazi	Germany	L245	Q3a-L245	_not used for the map	50.2667	10.9667
prediction from STR profile	259	Ashkenazi	Israel	L245	Q3a-L245	_not used for the map	32.66	35.1667
prediction from STR profile	260	Assirian	Unknown Origin	L245	Q3a-L245	_not used for the map	33	37
prediction from STR profile	261	Ashkenazi	Russian Federation	L245	Q3a-L245	_not used for the map	60	46
SNP genotyping	262	Persian (Zoroastrian)	Iran	L245	Q3a-L245	_not used for the map	32.5	51.5
prediction from STR profile	263	Ashkenazi	Germany	L245	Q3a-L245	_not used for the map	51.7167	8.76667
prediction from STR profile	264	Ashkenazi	Russian Federation	L245	Q3a-L245	_not used for the map	52	49
prediction from STR profile	265	Ashkenazi	Austria	L245	Q3a-L245	_not used for the map	47.5	14.35
prediction from STR profile	266	Armenian	Turkey	L245	Q3a-L245	_not used for the map	41.5833	34.1666
SNP genotyping	267	Arab	Iraq	L245	Q3a-L245	_not used for the map	33.3333	44.3833
SNP genotyping	268	Arab	Iraq	L245	Q3a-L245	_not used for the map	32.5147	45.8189
prediction from STR profile	269	Ashkenazi	France	L245	Q3a-L245	_not used for the map	47	2
prediction from STR profile	270	Ashkenazi	Russian Federation	L245	Q3a-L245	_not used for the map	52	46
prediction from STR profile	271	Ashkenazi	Belarus	L245	Q3a-L245	_not used for the map	53.1	29.2167
prediction from STR profile	272	Arab	Saudi Arabia	L245	Q3a-L245	_not used for the map	29.9697	40.2
SNP genotyping	273	Kaitag	Russian Federation	L245	Q3a-L245	_not used for the map	43.1	46.8833
prediction from STR profile	274	Ashkenazi	Belarus	L245	Q3a-L245	_not used for the map	54.4833	26.9167
SNP genotyping	275	Italian	Italy	L245	Q3a-L245	_not used for the map	38.9	16.6
prediction from STR profile	276	unknown	Germany	L245	Q3a-L245	_not used for the map	51.3197	9.49778
prediction from STR profile	277	Ashkenazi	Ukraine	L245	Q3a-L245	_not used for the map	47.8378	35.1383
prediction from STR profile	278	Ashkenazi	Poland	L245	Q3a-L245	_not used for the map	51.1528	15
prediction from STR profile	279	Ashkenazi	Poland	L245	Q3a-L245	_not used for the map	53.9	14.6
prediction from STR profile	280	Italian	Italy	L245	Q3a-L245	_not used for the map	38.1167	13.3667
prediction from STR profile	281	Ashkenazi	Germany	L245	Q3a-L245	_not used for the map	51.5339	9.93556
SNP genotyping	282	Ashkenazi	Poland	L245	Q3a-L245	_not used for the map	54.1903	16.1817
prediction from STR profile	283	Ashkenazi	Latvia	L245	Q3a-L245	_not used for the map	56.3667	25.1
prediction from STR profile	284	Pole (probanli Jewish origin)	Poland	L245	Q3a-L245	_not used for the map	54.8	17.6
prediction from STR profile	285	Pole (probanli Jewish origin)	Unknown Origin	L245	Q3a-L245	_not used for the map	50.5	18.5
SNP genotyping	286	Czech	Czech Republic	L245	Q3a-L245	_not used for the map	50.0833	14.4667
prediction from STR profile	287	Pole (probanli Jewish origin)	Poland	L245	Q3a-L245	_not used for the map	51.6	21.25
prediction from STR profile	288	Ashkenazi	Lithuania	L245	Q3a-L245	_not used for the map	55	26.1667
prediction from STR profile	289	Arab	Saudi Arabia	L245	Q3a-L245	_not used for the map	21.5428	39.1728
prediction from STR profile	290	Ashkenazi	Poland	L245	Q3a-L245	_not used for the map	52.666	16
prediction from STR profile	291	German	Germany	L245	Q3a-L245	_not used for the map	49.5217	9.32333
prediction from STR profile	292	unknown	Australia	L245	Q3a-L245	_not used for the map	-35.308	149.125
prediction from STR profile	293	Ashkenazi	Romania	L245	Q3a-L245	_not used for the map	45.7597	21.23
SNP genotyping	294	Arab	Iraq	L245	Q3a-L245	_not used for the map	33	41
SNP genotyping	295	Italian	Italy	L245	Q3a-L245	_not used for the map	42.5	13.5
prediction from STR profile	296	Ashkenazi	Czech Republic	L245	Q3a-L245	_not used for the map	50	15
SNP genotyping	297	Ashkenazi	Poland	L245	Q3a-L245	_not used for the map	53.8167	22.35
SNP genotyping	298	Armenian	Turkey	L245	Q3a-L245	_not used for the map	38.4333	27.15
prediction from STR profile	299	Arab	Saudi Arabia	L245	Q3a-L245	_not used for the map	24.65	46.71
SNP genotyping	300	Arab, (Marsh)	Iraq, Basra Governorate	L245*	Q3a-L245	_not used for the map	30.22	47.22
SNP genotyping	301	Arab, (Marsh)	Iraq, Basra Governorate	L245*	Q3a-L245	_not used for the map	31.9892	44.3244
SNP genotyping	302	Arab	Saudi Arabia	L245	Q3a-L245	_not used for the map	21.8333	52
prediction from STR profile	303	unknown	Hungary	L245	Q3a-L245	_not used for the map	46.0833	18.2167
prediction from STR profile	304	Ashkenazi	Austria	L245	Q3a-L245	_not used for the map	49	15
prediction from STR profile	305	Ashkenazi	Hungary	L245	Q3a-L245	_not used for the map	47.2	18.4167
SNP genotyping	306	Ashkenazi	Bosnia and Herzegovina	L245	Q3a-L245	_not used for the map	43.8667	18.4167
prediction from STR profile	307	Ashkenazi	Germany	L245	Q3a-L245	_not used for the map	51.4881	9.14
prediction from STR profile	308	unknown	Germany	L245	Q3a-L245	_not used for the map	50.5528	9.6775
prediction from STR profile	309	Ashkenazi	Germany	L245	Q3a-L245	_not used for the map	52.2789	8.04306
prediction from STR profile	310	unknown	Hungary	L245	Q3a-L245	_not used for the map	46.83	16.5
SNP genotyping	311	Ashkenazi	Germany	L245	Q3a-L245	_not used for the map	49.7944	9.92944
prediction from STR profile	312	Ashkenazi	Poland	L245	Q3a-L245	_not used for the map	52.6667	18.2667
SNP genotyping	313	Italian	Italy	L245	Q3a-L245	_not used for the map	42.55	12.4167
prediction from STR profile	314	unknown	Russian Federation	L245	Q3a-L245	_not used for the map	57	37
SNP genotyping	315	unknown	Lithuania	L245	Q3a-L245	_not used for the map	55.5344	25.1072
SNP genotyping	316	Italian	italy	L245	Q3a-L245	_not used for the map	40.5	15.5
prediction from STR profile	317	Ashkenazi	Germany	L245	Q3a-L245	_not used for the map	53.55	9.93333
SNP genotyping	318	Ashkenazi	Netherlands	L245	Q3a-L245	_not used for the map	52	5.33333
prediction from STR profile	319	Ashkenazi	Lithuania	L245	Q3a-L245	_not used for the map	55.2667	24.75
prediction from STR profile	320	Ashkenazi	Hungary	L245	Q3a-L245	_not used for the map	47.6833	17.6333
prediction from STR profile	321	Ashkenazi	Russian Federation	L245	Q3a-L245	_not used for the map	52	40
SNP genotyping	322	Yugur East	China, Gansu	L245	Q3a-L245	_not used for the map	38.5	99.37
SNP genotyping	323	Portuguese	Portugal, Azores	L327	Q3b-Y2250	red	39.47	-8.04
SNP genotyping	324	Persian	Iran	L301	Q3b-Y2250	red	35.8333	56
SNP genotyping	325	Kazakh (Zhusup-qozha)	Kazakhstan	Y2770	Q3b-Y2250	red	51.1333	71.4333
SNP genotyping	326	Kazakh (Zhusup-qozha)	Kazakhstan	Y2770	Q3b-Y2250	red	43.15	76
SNP genotyping	327	Abkhaz	Abkhazia	L301	Q3b-Y2250	red	43.0167	41.0333
SNP genotyping	328	Sindhi	Pakistan	Y2250	Q3b-Y2250	red	26.1	68.5
SNP genotyping	329	Iranian	Unknown Origin	L301	Q3b-Y2250	red	29,6	52.5167
prediction from STR profile	330	Iranian	Unknown Origin	L301	Q3b-Y2250	red	30.2833	57.0667
SNP genotyping	331	Punjabi	India	Y5185	Q3b-Y2250	red	31	72
SNP genotyping	332	Indian	India	Y2250	Q3b-Y2250	red	17.3667	78.4667
SNP genotyping	333	Arab	Iran, Khuzestan	L301	Q3b-Y2250	red	31.33	48.69
SNP genotyping	334	Pole	Poland	BZ15(M378)	Q3c-BZ15	_not used for the map	52.13	21.02
SNP genotyping	335	Han	China, Inner Mongolia	F4699	Q3d-F4699	_not used for the map	44	113
prediction from STR profile	336	Tatar, Russia	Russian Federation	YP4500	Q3e-Y1150	green	55.4306	51.4139
prediction from STR profile	337	Tatar, Russia	Russian Federation	YP4500	Q3e-Y1150	green	56.3453	50.2097
prediction from STR profile	338	Tatar, Russia	Russian Federation	YP4500	Q3e-Y1150	green	54.34	42.28
prediction from STR profile	339	Tatar, Russia	Russian Federation	YP4500	Q3e-Y1150	green	54.9697	41.7539
prediction from STR profile	340	Evenk	Russian Federation	YP4500	Q3e-Y1150	green	56.4886	84.9522
prediction from STR profile	341	Kadom Tatar	Russian Federation	YP4500	Q3e-Y1150	green	54.5333	52.7833
prediction from STR profile	342	Kadom Tatar	Russian Federation	YP4500	Q3e-Y1150	green	56.5167	52.9833
SNP genotyping	343	Pashtun	Afghanistan	YP755	Q3e-Y1150	green	33	62
SNP genotyping	344	Punjabi (Khatri)	India	Y1150	Q3e-Y1150	green	26.8606	80.9158
SNP genotyping	345	Tatar, Russia	Russian Federation	YP4500	Q3e-Y1150	green	56	46
SNP genotyping	346	Pashtun (Salarzay tribe)	Afghanistan, Kunar	BZ500	Q3e-Y1150	green	35	71.2
SNP genotyping	347	Punjabi	Pakistan, Punjab, Lahore	YP755	Q3e-Y1150	green	31.32	74.2
SNP genotyping	348	Telugu (ITU)	India, Telangana	YP4500	Q3e-Y1150	green	17.37	78.48
SNP genotyping	349	Bengalis (BEB)	Bangladesh	Y1150	Q3e-Y1150	green	24	88
SNP genotyping	350	Hazara	Pakistan	Y1150	Q3e-Y1150	green	34.75	67.25
SNP genotyping	351	Pole	Poland	BZ18(YP755 )	Q3e-Y1150	green	52.13	21.02
SNP genotyping	352	Pashtun	Pakistan	YP755	Q3e-Y1150	green	25.3792	68.3683
SNP genotyping	353	Pashtun (Yousafzai tribe)	Pakistan, Khyber Pakhtunkhwa	YP3943	Q3e-Y1150	green	34	71
SNP genotyping	354	Pashtun	Pakistan	Y1150	Q3e-Y1150	green	30.1382	67.0153
SNP genotyping	355	Pashtun	Pakistan	L275	Q3-L275	_not used for the map	42.5833	61.9333
SNP genotyping	356	Arab	Iraq	L275	Q3-L275	_not used for the map	36.3667	43.1167
prediction from STR profile	357	Pashtun	Pakistan	L275	Q3-L275	_not used for the map	28	64.5
prediction from STR profile	358	Pashtun	Pakistan	L275	Q3-L275	_not used for the map	39.7667	64.4333
prediction from STR profile	359	Pashtun	Afghanistan	L275	Q3-L275	_not used for the map	33	64
SNP genotyping	360	Uighurs	China	L275	Q3-L275	_not used for the map	41.333	91.333
SNP genotyping	361	Uighurs	China	L275	Q3-L275	_not used for the map	43.8333	81.1667
prediction from STR profile	362	Iranian	Iran	L275	Q3-L275	_not used for the map	31.3203	48.6692
prediction from STR profile	363	Iranian	Iran	L275	Q3-L275	_not used for the map	27.2	56.25
prediction from STR profile	364	Iranian	Iran	L275	Q3-L275	_not used for the map	38.0833	46.2833
prediction from STR profile	365	Iranian	Iran	L275	Q3-L275	_not used for the map	30	60.5
prediction from STR profile	366	Lebanese (Greek Orhtodox)	Lebanon	L275	Q3-L275	_not used for the map	33.1667	35.3333
prediction from STR profile	367	Punjabi	Pakistan	L275	Q3-L275	_not used for the map	28.5	71.4
SNP genotyping	368	Punjabi	India	L275	Q3-L275	_not used for the map	18.6667	76.8333
