# Supplementary material for: Phylogeography of human Y-chromosome haplogroup Q3-L275 from an academic/citizen science collaboration
Source: BMC Evol Biol. 2017 Feb 7;17(Suppl 1):18. doi: 10.1186/s12862-016-0870-2 (PMC5333174; doi:10.1186/s12862-016-0870-2)
Supplement: Additional file 5: Table S3. — The rules for predicting haplogroup Q3-L275 from STR profiles. (XLSX 10 kb) [file 12862_2016_870_MOESM5_ESM.xlsx]

## Sheet: Table S4
Additional file 5: Table S3. The rules for predicting haplogroup Q3-L275 from STR profiles.
The table lists those 27 markers (out of 67-markers standard panel of FamilyTreeDNA) which are informative for predicting haplogroup Q3.
Success rate is the percentage of SNP-confirmed hg Q3 samples which meet the criterion.
Y-STR marker	Number of repeats typical f or hg Q3	Success rate of the rule
DYS 462	11 or less	1
DYS 425	0	0.99
DYS 520	18 or less	0.99
DYS 492	13 or more	0.99
DYS 640	12 or more	0.98
GATA H4	9 or less	0.98
DYS 390	22 or less	0.94
YCA IIb	19 or less	0.93
DYS 392	15 or more	0.89
DYS 565	13 or more	0.83
DYS 570	16 or less	0.81
DYS 511	11 or more	0.72
DYS 413b	22 or less	0.72
DYS 395S1b	18 or more	0.71
DYS 389-2	16 or less	0.69
GATA A10	13 or more	0.67
DYS 576	17 or less	0.64
DYS 458	17 or more	0.63
DYS 447	25 or less	0.61
DYS 557	16 or less	0.59
DYS 607	14 or less	0.57
DYS 464b	15 or more	0.57
DYS 446	14 or more	0.56
DYS 572	10 or less	0.56
DYS 464d	16 or less	0.54
DYS 534	16 or more	0.54
DYS 449	29 or less	0.52
