# Supplementary material for: Phylogeography of human Y-chromosome haplogroup Q3-L275 from an academic/citizen science collaboration
Source: BMC Evol Biol. 2017 Feb 7;17(Suppl 1):18. doi: 10.1186/s12862-016-0870-2 (PMC5333174; doi:10.1186/s12862-016-0870-2)
Supplement: Additional file 6: Table S4. — The full Y-chromosomal sequences of haplogroup Q3-L275. (XLSX 11 kb) [file 12862_2016_870_MOESM6_ESM.xlsx]

## Sheet: Table S5
Additional file 6: Table S4. The full Y-chromosomal sequences of haplogroup Q3-L275.
Sample Code (as in Table S2)	Population	Male Line Ancestor Residential Area	Sequencing system	Reference
Ashkenazi-1	Jewish-Ashkenazi	Ukraine, Kherson oblast, Kherson	Y-chromosomal sequencing by the Y Elite 1.0 technology	this study
Ashkenazi-5	Jewish-Ashkenazi	Belarus	Y-chromosomal sequencing by the Y Elite 1.0 technology	this study
Ashkenaz-6	Jewish-Ashkenazi	Poland	Y-chromosomal sequencing by the Big Y technology	this study
Ashkenazi-7	Jewish-Ashkenazi	Ukraine	Y-chromosomal sequencing by the Big Y technology	this study
Ashkenazi-8	Jewish-Ashkenazi	Czech Republic	Y-chromosomal sequencing by the Big Y technology	this study
Ashkenazi-9	Jewish-Ashkenazi	Poland	Y-chromosomal sequencing by the Big Y technology	this study
Ashkenazi-10	Jewish-Ashkenazi	Poland, Podlaskie Voivodeship, Boćki	Y-chromosomal sequencing by the Big Y technology	this study
Ashkenazi-11	Jewish-Ashkenazi	Ukraine	Y-chromosomal sequencing by the Big Y technology	this study
Ashkenazi-12	Jewish-Ashkenazi	Ukraine, Odessa oblast, Kilya	Y-chromosomal sequencing by the Big Y technology	this study
Ashkenazi-2	Jewish-Ashkenazi	Netherlands	Y-chromosomal sequencing by the Big Y technology	this study
Ashkenazi-3	Jewish-Ashkenazi	Ukraine	Y-chromosomal sequencing by the Big Y technology	this study
Karaite	Karaites	China, Xinjiang, Hotan	Y-chromosomal sequencing by the Big Y technology	this study
Hazara	Hazara	Pakistan	Whole genome sequencing by the Human Genome Diversity Project	(Lippold et al., 2014)
Moroccan	N/A	Morocco	Whole genome sequencing by the Personal Genomes Project	The Personal Genome Project
European-American-3	N/A	USA	Whole genome sequencing by the Personal Genomes Project	The Personal Genome Project
European-American-2	N/A	USA	Whole genome sequencing by the Personal Genomes Project	The Personal Genome Project
Bengali	Bengalis (BEB)	Bangladesh	Whole genome sequencing by 1000 Genomes Project	(Poznik et al., 2016)
Punjabi-1	Punjabi (PJL)	Pakistan, Punjab, Lahore	Whole genome sequencing by 1000 Genomes Project	(Poznik et al., 2016)
Telugu	Telugu (ITU)	India, Telangana	Whole genome sequencing by 1000 Genomes Project	(Poznik et al., 2016)
Italian-1	Italian	Italy, Sicily	Y-chromosomal sequencing by the Big Y technology	this study
Portuguese-1	Portuguese	Portugal, Azores	Y-chromosomal sequencing by the Y Elite 1.0 technology	this study
Polish-2	Unknown (adopted)	Poland	Y-chromosomal sequencing by the Big Y technology	this study
Swiss-1	American (US)	Swizerland	Y-chromosomal sequencing by the Big Y technology	this study
Polish-1	Pole	Poland	Y-chromosomal sequencing by the Big Y technology	this study
European-American-1	American (US)	Ireland	Y-chromosomal sequencing by the Big Y technology	this study
Italian-2	Italian	Italy	Y-chromosomal sequencing by the Big Y technology	this study
Armenian-1	Armenians	Turkey, Gaziantep	Y-chromosomal sequencing by the Y Elite 1.0 technology	this study
Assyrian	Assirian	Turkey, Diyarbakır	Y-chromosomal sequencing by the Big Y technology	this study
Kurdish	Kurd	Iraq, Kurdistan	Y-chromosomal sequencing by the Big Y technology	this study
Kazakh-1	Kazakh	Kazakhstan, Alma-Ata	Y-chromosomal sequencing by the Y Elite 1.0 technology	this study
Punjabi-2	Punjabi	Pakistan, Punjab	Y-chromosomal sequencing by the Big Y technology	this study
Malabar-Coast	Indian (Christian of Malabar)	India, Kerala	Y-chromosomal sequencing by the Big Y technology	this study
Iranian-Arab	Iranian	Iran, Khuzestan	Y-chromosomal sequencing by the Y Elite 1.0 technology	this study
Pashtun-1	Pashtun (Salarzay tribe)	Afganistan, Kunar	Y-chromosomal sequencing by the Big Y technology	this study
Pashtun-2	Pashtun (Yousafzai tribe)	Pakistan, Khyber Pakhtunkhwa	Y-chromosomal sequencing by the Big Y technology	this study
Arab-1	Arab	Saudi Arabia, Al Madinah	Y-chromosomal sequencing by the Big Y technology	this study
Arab-2	Arab	UAE	Y-chromosomal sequencing by the Big Y technology	this study
Han-Inner-Mongolia	Han Chinese	China, Inner Mongolia	Whole genome sequencing by Fudan University	this study (updated from Yan et al., 2014)
Yugur-2	Yugur East	China, Gansu	Whole genome sequencing by Fudan University	this study
Yugur-1	Yugur East	China, Gansu	Whole genome sequencing by Fudan University	this study
Avar	Avar	Russia, Dagestan	Y-chromosomal sequencing by the Big Y technology	this study (updated from Balanovsky et al., 2011)
Azeri	Azeri	Azerbaijan	Y-chromosomal sequencing by the Big Y technology	this study (updated from Balanovsky et al., 2011)
Abkhazian	Abkhaz	Georgia	Y-chromosomal sequencing by the Big Y technology	this study (updated from Balanovsky et al., 2011)
Tatar	Tatar	Russia, Kadom	Y-chromosomal sequencing by the Big Y technology	this study
Jordanian	Jordan	Jordan	Y-chromosomal sequencing by the Y Elite 1.0 technology	this study (updated from El-Sibai et al., 2009)
Swiss-2	American (US)	Swizerland	Y-chromosomal sequencing by the Big Y technology	this study
Ashkenazi-4	Jewish-Ashkenazi	Ukraine	Y-chromosomal sequencing by the Big Y technology	this study
Iran17	Iranian	Iran	Whole genome sequencing by the Simons Genome Diversity Project	(Mallick et al., 2016)
REFERENCES
Lippold et al. (2014). Human paternal and maternal demographic histories: insights from high-resolution Y chromosome and mtDNA sequences, doi: 10.1101/001792
Hallast et al., (2014) The Y-chromosome tree bursts into leaf: 13,000 high-confidence SNPs covering the majority of known clades. Mol Biol Evol. doi: 10.1093/molbev/msu327
Yan et al. (2014) Y chromosomes of 40% Chinese descend from three Neolithic super-grandfathers. PLoS One. doi: 10.1371/journal.pone.0105691.
The Personal Genome Project: http://www.personalgenomes.org/
