# Supplementary material for: Phylogeography of human Y-chromosome haplogroup Q3-L275 from an academic/citizen science collaboration
Source: BMC Evol Biol. 2017 Feb 7;17(Suppl 1):18. doi: 10.1186/s12862-016-0870-2 (PMC5333174; doi:10.1186/s12862-016-0870-2)
Supplement: Additional file 8: Table S6. — Data retrieval and phylogenetic features of the sequence alignment used for the tree. (XLSX 14 kb) [file 12862_2016_870_MOESM8_ESM.xlsx]

## Sheet: Table S9
Additional file 8: Table S6. Data retrieval and phylogenetic features of the sequence alignment used for the tree.
Sample name	Number of positions read at least twice, with base quality >= 15 and mapping quality >= 10 *)	Average read depth **)	Average base quality **)	Average mapping quality **)	Number of false heterozygous positions accepted **) *****)	Number of positions within the common region of 9335421 bp length [with call rate = 60%] **)	Number of SNP positions with ALT allele **) ******)	Number of changes in the tree from the root to this taxon ***) ****)	Number of private changes for this taxon in the tree
Abkhazian	8835389	51.8040	37.0452	23.7930	173992	8683241	580	125	25
Arab-1	9492443	46.1451	36.2799	28.4386	276423	9191306	611	120	29
Arab-2	9332678	44.3227	36.3207	27.9740	280602	9110651	618	115	23
Armenian-1	15813884	60.5186	27.1315	48.2244	495855	9326557	635	126	37
Ashkenazi-1	15673401	30.0468	27.7253	48.4999	301186	9294186	628	124	13
Ashkenazi-10	9462942	52.5811	37.0516	29.5269	125819	9180887	612	119	9
Ashkenazi-11	9278149	66.0487	36.6979	27.1803	258820	9082139	605	118	5
Ashkenazi-12	8759420	61.7113	35.4184	22.4124	109389	8621125	553	115	4
Ashkenazi-2	9448060	53.7611	36.8289	28.5792	170494	9173753	619	121	15
Ashkenazi-3	9432892	51.5994	36.8816	30.8560	165749	9165340	615	116	7
Ashkenazi-4	9653238	59.4232	36.8644	30.4190	215158	9213406	608	117	4
Ashkenazi-5	15827851	62.3660	27.1066	48.5826	578077	9326405	626	116	5
Ashkenazi-6	8742887	10.8354	6.1207	3.9415	180525	8607365	564	119	3
Ashkenazi-7	9005227	73.2914	36.9472	23.8732	229192	8829747	577	114	3
Ashkenazi-8	9877693	40.4288	36.7171	34.3204	170308	9245333	612	116	6
Ashkenazi-9	8042983	43.2659	36.9552	19.5397	77585	7940075	503	116	3
Assyrian	9029898	56.6030	36.8250	27.1527	158472	8896137	600	125	19
Avar	9274487	54.0530	36.9961	26.2820	187243	9058129	600	108	12
Azeri	9429357	63.4079	35.1611	26.5272	233972	9161359	609	115	10
Benghali	11501389	3.8039	35.0548	50.8694	4548	6764988	489	123	48
European-American-1	8964610	53.8273	36.6807	25.0434	170812	8815899	575	108	19
European-American-2	35892011	N/A	N/A	N/A	N/A	9021194	550	135	19
European-American-3	36322951	N/A	N/A	N/A	N/A	9091256	599	124	13
Han-Inner-Mongolia	8286212	12.7111	35.5316	49.9171	58883	5766716	439	94	54
Hazara	15237573	18.4928	51.8448	35.5023	187	9307970	631	121	16
Iranian-Arab	15762357	39.4139	27.8724	48.5257	375725	9315977	632	117	17
Italian-1	15744499	44.7190	27.8893	47.7010	355952	9318400	636	125	27
Italian-2	9219085	43.6324	36.8374	28.2018	114500	9040200	611	123	34
Jordanian	15561300	44.8970	27.1158	40.3550	558913	9312135	616	121	28
Karaite	8807249	48.0484	36.8779	23.8540	109450	8681675	573	113	4
Kazakh-1	15722896	53.5818	26.8250	47.2190	535911	9323615	636	114	26
Kazakh-2-Q1a	9322016	56.0500	36.7189	28.1626	219941	9104009	583	314	N/A
Kurdish	9767956	69.5024	36.7998	33.4046	234084	9210132	611	118	12
Malabar-Coast	9749888	39.6944	36.8227	35.1557	206279	9173588	620	125	12
Moroccan	36320545	N/A	N/A	N/A	N/A	9074081	597	128	15
Pashtun-1	9560796	54.2093	36.3376	28.8503	351964	9218419	635	127	46
Pashtun-2	9722573	59.3944	36.8057	28.9668	241446	9265994	632	123	33
Polish-1	8581256	44.4010	36.2397	26.3496	140361	8478606	549	110	27
Polish-2	9338084	49.5386	36.9183	31.5659	174712	9086830	588	89	27
Portuguese	15848795	724.2167	52.4762	inf	413982	9321572	634	119	31
Punjabi-1	13715448	4.8608	36.1022	47.8930	4126	8205776	565	131	41
Punjabi-2	9122302	59.7434	36.8714	27.3021	169432	8968594	601	108	29
Swiss-1	9832234	84.6299	36.4438	30.9641	244187	9273186	623	124	18
Swiss-2	8522059	44.6884	36.2967	23.5739	95154	8416777	548	119	13
Tatar	9505393	63.4948	36.9731	29.7129	195736	9191518	601	120	37
Telugu	15441680	6.7117	35.8342	49.5746	13607	9110678	626	127	44
Yugur-1	6406313	8.1800	37.1716	47.6165	15793	3655093	289	110	9
Yugur-2	9824437	6.1152	65.7791	51.6205	27696	6812620	459	116	15
*) Insertions relative to the reference sequence are not counted
**) Only for positions counted in the second column
***) With the call rate value of 60%, for a number of positions states were inferred phylogenetically
****) For the outgroup taxon Kazakh-2-Q1a, the number of changes to the ingroup root is shown
*****) No more than 10% of all reads for each position are allowed to be heterozygous
******) Since all the samples including the outgroup fall into Q haplogroup (and thus differ from the reference sequence of R1b haplogroup), the total number of ALT positions is greater than the number of polymorphic positions
