# Supplementary material for: Phylogeography of human Y-chromosome haplogroup Q3-L275 from an academic/citizen science collaboration
Source: BMC Evol Biol. 2017 Feb 7;17(Suppl 1):18. doi: 10.1186/s12862-016-0870-2 (PMC5333174; doi:10.1186/s12862-016-0870-2)
Supplement: Additional file 13: Table S9. — The additional set of Y-chromosomal SNPs polymorphic in the haplogroup Q3-L275 samples identified by citizen scientist (administrators of the Y-DNA Haplogroup Q-M242 Project [54]). (XLSX 42 kb) [file 12862_2016_870_MOESM13_ESM.xlsx]

## Sheet: Table S8
Additional file 13: Table S9. The additional set on Y-chromosomal SNPs polymorphic in the haplogroup Q3-L275 samples identified by citizen scientist (administrators of the Y-DNA Haplogroup Q-M242 Project).
Position (GRCh37/hg19)	ID	Reference allele	Alternative allele
2732053	BZ975	G	T
2735190	BZ964	C	T
2774197	BZ3056	A	T
2791295	BZ3026	A	C
2793436	BZ528	T	G
2808294	FGC4608	G	A
2817969	BZ289	T	C
2819991	BZ880	G	T
2820802	BZ3159	C	T
2837084	Y2755/FGC1990	G	A
2845918	BZ3160	G	T
2848925	Y2783/FGC4609	C	T
2884724	BZ469	C	A
2885819	BZ3147	G	A
2892705	BZ383	G	A
2980945	BZ237	C	T
3014878	BZ23/FGC4831	G	C
3027441	FGC4858	C	A
3051331	BZ550	C	T
3085515	BZ31/FGC1885	C	A
3131205	BY612	T	C
3160089	BZ64	A	C
3232026	BZ119	C	T
3232027	BZ120	A	G
3241019	FGC4610/F5692	G	A
3264534	FGC1992	G	T
3279749	BZ2660	G	A
3284283	BZ439	C	T
3329272	BZ204	T	C
3331565	FGC4611	C	T
3403647	FGC10650/F4560	C	A
3546196	BZ2939	T	C
3617298	FGC4614	G	A
3692600	FGC1994	G	A
3696976	BZ3053	C	T
3704060	FGC10652	A	G
3751684	FGC4859	G	A
3905106	FGC4615	T	C
3964002	FGC42700	A	T
3983695	FGC4616	G	A
4048861	FGC4617	C	G
4157714	FGC1889	C	T
4164029	FGC4860	A	G
4223214	BZ254	C	A
4229733	BZ226	A	G
4230261	Y14355/FGC16021	C	A
4252179	BZ977	C	A
4272062	BZ3116	C	T
4350608	FGC4832	T	C
4456809	FGC1996	G	C
4515848	FGC4862	G	A
4554197	BZ278	G	T
4626773	BZ222	A	T
4629456	FGC42702	T	A
4687602	FGC1997	C	T
4705139	BZ24/FGC4833	G	A
4714529	FGC4864	G	T
4769601	BZ2661	C	T
4780124	BZ255	G	A
5021496	FGC4621	G	C
5154937	BZ965	C	A
5253246	BZ979	G	C
5394870	FGC4865	T	C
5745128	FGC42706	C	T
6028097	FGC4835	T	C
6120546	BZ3027	C	T
6120566	BZ3028	C	T
6138787	FGC42707	G	A
6478742	BZ2662	T	A
6594837	BZ3029	T	C
6658802	BZ928	T	C
6662991	BZ440	C	G
6693097	FGC10690	C	T
6702576	FGC10653	C	G
6702720	BZ3018	T	C
6760644	BZ448	G	A
6762626	BZ2940	C	T
6794461	BZ149	G	A
6816513	BZ529	G	C
6846422	BZ3074	G	A
6849037	Y2756/FGC1998	A	G
6856874	BZ502	G	T
6877591	BZ304	C	T
6881382	FGC10654	C	T
6897771	BZ3000	G	A
6898190	BZ15	G	T
6905219	BZ3043	C	T
6928929	FGC42708	G	A
6930724	BZ959	C	G
6932349	BZ520	C	T
6933302	BZ227	C	A
6985833	FGC4836	G	C
7032491	BZ2663	T	G
7091456	BZ449	C	T
7116692	FGC4837	C	G
7126903	BZ486	G	A
7130866	BZ2665	G	A
7153650	BZ530	G	T
7178153	BZ490	C	T
7191138	BZ548	C	A
7195618	BZ401	T	C
7208802	FGC4870	C	T
7222827	FGC10655	C	T
7263469	BZ126	T	C
7268602	BZ3019	T	C
7278041	FGC4871	G	A
7278756	BZ514	T	G
7302617	BZ329	T	C
7308788	BZ981	C	A
7321118	BZ3001	G	A
7329153	BZ3084	G	C
7351392	BZ3002	A	G
7355572	BZ127	G	C
7389018	FGC1999	T	C
7398730	FGC4627	T	C
7466910	BZ290	C	T
7512195	BZ384	A	C
7544918	BZ279	C	T
7549333	BZ3076	G	T
7567261	BZ3087	G	A
7617076	BZ2933	C	T
7619529	BZ2674	G	A
7620771	BZ473	T	C
7647030	BZ531	G	T
7651176	BZ434	T	C
7652482	BZ305	G	A
7661245	BZ450	G	T
7693067	BZ238	G	T
7704050	FGC4856	C	T
7704322	BZ330	C	T
7728341	BZ3148	T	C
7729895	BZ256	C	A
7739247	BZ51	A	T
7750676	BZ2934	A	C
7751218	BZ39	T	C
7759286	BZ563	C	T
7763738	BZ36	T	C
7763906	BZ3117	A	C
7769366	BZ3118	C	T
7808505	BZ3088	C	G
7809088	Y2757/FGC2000	C	T
7828710	BZ3149	C	T
7833890	BZ3150	G	A
7857161	FGC30332	C	T
7871119	BZ3161	C	T
7877056	BZ3057	C	G
7928269	BZ37	G	A
7934735	BZ515	G	A
7938029	BZ348	T	C
7958215	BZ42	C	T
7962633	BZ257	C	A
7971231	BZ960	G	A
7974008	BZ71	T	C
7995586	BZ3058	C	T
7996624	Y18435	G	T
8020603	BZ197	A	G
8051309	BZ491	A	G
8092290	BZ3089	C	T
8107892	BZ532	T	A
8110285	BZ533	G	A
8115603	BZ129	A	G
8118969	BZ474	A	G
8161237	BZ3003	T	G
8189844	BZ212	T	C
8203690	BZ228	C	T
8204508	BZ291	G	T
8204580	BZ3077	A	T
8212557	BZ2941	T	C
8217362	BZ475	C	G
8227956	Y2757/FGC2001	C	T
8251260	BZ2942	T	C
8256502	BZ150	T	A
8272663	BZ476	A	G
8292569	BZ38	A	G
8310172	FGC2002	G	A
8334045	BZ55/FGC23575	T	C
8348019	BZ477	A	C
8352523	BZ3162	G	T
8353353	BZ258	C	A
8356720	FGC10656	T	A
8360110	BZ229	A	G
8361743	BZ239	T	C
8418341	BZ213	C	G
8466227	BZ280	A	G
8480735	BZ2935	G	A
8482074	FGC4630	C	G
8484910	BZ508	T	G
8499414	BZ3163	G	A
8500083	BZ534	T	G
8505755	BZ65	G	A
8515712	BZ470	C	T
8520155	BZ240	G	C
8561609	BZ3164	C	T
8587238	BZ3119	A	G
8591510	BZ260	T	C
8592711	FGC10657	T	C
8593278	BZ271	T	G
8593581	BZ3120	C	A
8596191	BZ982	T	C
8602149	BZ3090	G	A
8602843	BZ3091	G	T
8608065	BZ385	G	A
8614795	BZ2943	T	C
8615783	BZ230	C	T
8618621	BZ3092	G	T
8624040	BZ3165	C	T
8628505	BZ492	C	T
8634775	BZ3166	G	A
8650120	BZ3167	G	C
8651494	BZ3168	C	A
8679722	BZ516	C	T
8684090	FGC4874	G	A
8696050	BZ331	C	T
8705261	BZ386	C	A
8714870	Y2771/FGC4875	C	T
8715015	BZ471	T	C
8715380	BZ224	C	A
8749304	BZ3020	T	A
8757232	Y2752/FGC1900	C	A
8764315	BZ261	G	T
8767977	BZ883	G	A
8770743	BZ72	T	A
8778786	BZ130	G	A
8779691	BZ441	G	A
8791604	BZ40	C	T
8808279	BZ884	G	C
8831522	BZ292	G	C
8836826	BZ493	T	G
8873892	BZ3075/Y23606	T	G
8887425	BZ2944	C	T
8891034	FGC2003	A	G
8897787	BZ3071	T	G
8904656	FGC42712	A	G
8978522	BZ3072	G	A
8987848	BZ3030	A	C
8989716	FGC42713	T	C
8990561	FGC10658	G	C
9001106	BZ387	T	C
9004014	BZ262	T	C
9031968	BZ73	C	A
9046091	BZ205	T	A
9052593	BZ245	A	T
9082298	BZ478	G	A
9084840	BZ3093	C	T
9097851	BZ985	C	G
9099561	BZ388	G	A
9112376	BZ3151	G	T
9125094	BZ961	G	T
9143941	BZ272	G	A
9148802	BZ479	A	G
9154952	FGC4876	G	A
9157424	BZ131	T	G
9167475	BZ3121	T	G
9171896	BZ3044/F3903	G	C
9378237	BZ435	G	C
9378241	BZ3031	C	T
9386528	BZ494	G	A
9415377	FGC10659	T	G
9451722	BZ306	C	T
9455617	FGC2004	G	C
9459692	FGC4633	A	G
9477545	BZ535	C	T
9480148	BZ225	A	C
9485751	FGC4877	C	T
9507128	FGC2005	G	A
9511066	BZ343	C	T
9516197	BZ132	G	T
9713644	BZ206	T	A
9764674	BZ74	G	A
9820961	BZ885	T	C
9865699	BZ536	C	T
9869164	BZ250	G	A
9921673	YP4116	G	C
9925619	BZ495	A	T
9945681	BZ3032	G	C
9993594	BZ3040	C	T
10050514	BZ3025	G	A
10057387	BZ3033	C	A
10060172	BZ1001	T	C
13139174	BZ332	C	T
13141642	BZ442	G	C
13659702	BZ253	C	T
13714676	BZ875	G	C
13714735	BZ956	C	T
13806455	BZ561	T	C
13819923	BZ886	T	C
13830830	Y23607	G	C
13831035	BZ3059	G	A
13862984	FGC2007	G	A
13893663	BZ2671	T	C
13899241	BZ962	A	G
13941239	BZ443	A	G
13947577	FGC7966	G	A
13976430	BZ277	T	G
13998295	BZ3021	C	T
14001084	BZ333	A	G
14001795	BZ887	C	T
14008802	BZ553	A	C
14019242	BZ3094	C	T
14022660	Y2785/FGC7959	C	A
14025049	BZ537	A	C
14028940	BZ2945	G	A
14031752	BZ273	C	T
14031754	BZ274	T	C
14037704	FGC2008	A	G
14043147	BZ881	A	G
14078181	BZ3004	T	C
14117402	BZ66	G	A
14127266	BZ3095	A	G
14127421	BZ389	C	A
14140556	BZ10	C	T
14172753	BZ3045	T	C
14172754	BZ3046	T	A
14174284	Y2747/FGC4841	C	T
14176645	BZ13	G	A
14176692	BZ241	G	C
14205894	BZ242	A	G
14237000	BZ151	G	C
14237982	BZ3060	A	C
14238802	BZ133	T	A
14266100	FGC7672	G	A
14274506	BZ538	G	T
14277723	BZ2675	T	A
14288843	BZ451	A	T
14300239	BZ452	T	A
14315988	BZ963	G	A
14333101	BZ251	A	G
14359645	BZ3078	G	A
14375216	BZ518	G	A
14464034	BZ521	G	C
14469528	BZ67/FGC29378	C	T
14488807	BZ2677	C	T
14507035	BZ2678	T	C
14545910	FGC10662	T	C
14546182	BZ522	C	G
14572479	BZ75	T	G
14599760	Y2772/FGC4882	G	A
14623828	BZ3096	A	T
14645994	BZ187	G	A
14645995	BZ188	C	G
14645998	BZ170	A	T
14646890	BZ3169	C	T
14646895	BZ3170	A	G
14656353	BZ3171	C	T
14658470	BZ56/FGC23577/PR5205	C	T
14683323	Y3027	G	A
14713332	BZ3097	C	T
14730789	BZ57	T	C
14762032	BZ3172	C	T
14766467	BZ3005	T	C
14803334	BZ496	G	A
14809620	BZ3022	C	G
14833628	BZ453	C	A
14846108	BZ3173	A	T
14859471	BZ3098	T	C
14890250	BZ3174	G	A
14919796	BZ888	G	A
14929220	BZ567	T	G
14943801	BZ1	T	C
15000390	BZ299	C	T
15009363	BZ231	A	T
15017128	BZ68	A	T
15029812	BZ3175	G	A
15048054	BZ3176	T	C
15067582	BZ889	T	C
15079895	BZ3023	G	T
15122726	BZ539	G	A
15124521	BZ293	T	C
15128521	BZ4	G	A
15129187	BZ390	A	C
15154521	BZ3099	C	T
15159377	BZ454	G	A
15165935	BZ76	A	C
15183634	BZ890	G	A
15183665	BZ281	A	G
15201017	BZ324	C	T
15226314	BZ215	G	A
15269498	FGC10663	T	C
15280945	BZ455	A	G
15304205	BZ325	T	C
15313344	BZ69	T	A
15317155	BZ294	G	A
15321934	BZ295	A	C
15325829	BZ3086	A	G
15337695	BZ497	C	A
15341051	BZ891	C	T
15353330	Y2773/FGC4883	C	T
15364534	BZ3070	C	A
15371446	BZ3122	C	T
15383206	BZ498	A	T
15387298	BZ499	A	T
15390884	BZ480	G	C
15433627	BZ198	T	C
15439144	BZ572	T	A
15451714	BZ481	C	T
15455814	FGC10664	T	C
15460997	BZ500	T	C
15470786	BZ929	G	A
15485995	BZ482	T	G
15487465	Y2759/FGC2010	T	C
15500753	BZ3054	C	T
15532493	Y2760/FGC2011	G	C
15562737	FGC2012	G	A
15606864	BZ3177	G	A
15617600	FGC4885	G	A
15649426	Y2761	C	G
15654475	BZ3079	C	A
15669915	BZ3061	G	A
15678462	BZ58	A	G
15679402	BZ501	A	G
15680735	BZ252	G	A
15695902	BZ326	A	G
15704501	BZ3006	C	T
15708444	BZ892	T	C
15749472	BZ25/FGC4842	C	G
15750722	BZ3062	A	T
15770064	BZ2672	G	C
15787534	BZ134	G	C
15799031	FGC4647	G	C
15828079	BZ282	G	A
15849513	BZ3178	C	T
15862139	BZ3080	C	T
15871818	BZ3179	A	G
15881099	FGC4886	G	A
15911171	Y2748/FGC4843	T	A
15917801	BZ3063	G	A
15939679	FGC42722	G	C
15939951	BZ3064	C	T
15945051	BZ3123	G	A
15948632	BZ391	G	C
15949197	Y2762/FGC2013	C	T
15952311	BZ456	G	C
15974446	BZ392	G	A
15978165	BZ246	C	T
15983639	BZ3100	C	T
15983720	BZ568	T	C
15993667	BZ307	A	G
16041323	BZ444	T	C
16089115	BZ2679	T	C
16132314	BZ556	A	C
16199340	BZ59	T	C
16202312	BZ18	C	A
16222100	BZ334	C	A
16231795	BZ893	G	A
16253337	BZ3101	C	T
16255444	FGC10665	C	T
16327282	BZ152	T	C
16365996	BZ3065	C	T
16412167	BZ3047	T	C
16444113	BZ540	G	T
16460260	BZ275	A	C
16482994	FGC42723	C	T
16483765	FGC42724	A	G
16509602	BZ43	C	G
16531225	BZ523	A	T
16588211	BZ1003	G	A
16589118	BZ2684	G	A
16594563	BZ402	A	G
16612083	BZ308	C	A
16633097	BZ263	T	A
16651877	BZ16	C	T
16678981	BZ557	A	G
16711109	BZ264	T	C
16736567	BZ2936	C	G
16741202	BZ20	A	G
16749143	BZ300	A	G
16773393	BZ7	C	A
16802612	BZ876	T	C
16810777	BZ503	A	G
16824561	BZ2937	T	C
16853006	BZ2946	G	A
16853761	BZ3124	A	C
16859410	BZ541	A	G
16867805	BZ60	C	T
16887251	BZ335	C	T
16894561	BZ558	C	T
16900496	BZ3102	T	G
16917297	BZ3103	T	A
16920143	BZ50/Y17971	C	T
16933881	Y2753/FGC1913	C	T
16966231	BZ199	A	G
16970338	BZ569	A	G
17005665	FGC36351	G	A
17034432	BZ3007	G	T
17037699	BZ483	C	T
17044703	BZ70	G	T
17061475	FGC42725	A	T
17082734	BZ216	C	T
17092296	BZ3066	T	C
17101792	BZ519	T	G
17114941	BZ344	T	G
17118272	BZ3034	T	A
17143642	Y2763/FGC2015	G	A
17157081	BZ301	C	A
17216758	Y2749/FGC4844	C	G
17264341	FGC2016	C	T
17281144	BZ336	A	G
17282933	BZ3152	C	T
17286934	BZ135	T	C
17288618	BZ504	C	T
17311683	BZ232	G	A
17327349	BZ296	T	C
17335625	BZ345	A	G
17341988	BZ967	G	A
17347262	BZ542	T	C
17350212	Y2764/FGC2017	G	T
17361461	BZ3104	C	T
17361991	BZ3125	C	T
17390595	BZ136	G	A
17402893	FGC10666	A	T
17413889	BZ472	C	A
17417119	BZ3153	C	A
17418633	BZ894	A	G
17444032	BZ3081	G	A
17448035	BZ61	C	T
17468836	Y2765/FGC2018	G	A
17488072	BZ394	G	A
17507270	BZ3126	C	T
17529042	FGC4654	G	A
17532807	FGC42727	G	T
17547056	FGC1986	C	T
17550376	BZ265	G	C
17597663	BZ137	G	T
17633631	BZ337	G	A
17645758	BZ77	C	G
17682278	BZ930	G	A
17682492	BZ2947	C	A
17689028	BZ457	G	C
17705162	BZ403	C	G
17711680	BZ570	T	C
17712714	BZ458	A	T
17722084	FGC10667	G	T
17735970	BZ3008	C	T
17775880	BZ969	C	T
17842405	FGC4845	G	A
17861473	BZ395	C	G
17868074	BZ987	A	G
17891743	BZ35	A	G
17918655	BZ3154	A	T
17939516	BZ3009	G	A
17957520	BZ53/FGC23578	C	T
17969724	Y2766/FGC2020	T	C
17970255	BZ247	C	T
17975154	BZ895/A2834	T	C
17996060	BZ505	A	G
18005360	FGC2021	G	A
18037108	BZ19	C	G
18049270	BZ484	C	T
18051784	BZ3127	C	T
18063861	BZ5	T	C
18080837	BZ957	C	A
18082500	Y2767/FGC2022	T	C
18103395	BZ2	G	A
18106050	Y2788/FGC4655	C	T
18118930	BZ200	G	C
18128458	BZ11	G	A
18148788	FGC10668	G	A
18149273	BZ27	C	T
18158679	FGC10669	T	C
18204790	BZ396	T	G
18207624	BZ459	C	T
18224492	BZ346	A	G
18235952	FGC4892	C	A
18269281	Y2768/FGC2023	T	C
18392951	BZ138	C	T
18394566	BY334	C	G
18398947	BZ297	A	T
18421287	BZ218	A	C
18422605	BZ397	G	A
18555381	BZ3035	C	A
18564544	BZ2685	T	A
18609142	BZ3041	T	C
18609402	BZ310	C	T
18632574	BZ54/FGC23579	C	T
18642795	BZ28	G	A
18644417	BZ14	T	C
18646472	BZ311	C	T
18664712	BZ485	T	C
18667045	BZ2688	T	C
18697255	BZ562	T	C
18697269	FGC4846	A	G
18699065	FGC4894	G	A
18722637	BZ3128	T	C
18758609	BZ460	T	C
18768033	BZ398	C	T
18780362	BZ3180	C	T
18788337	BZ3181	A	C
18834765	BZ201	G	A
18835122	BZ3182	C	T
18851723	BZ3155	G	C
18897331	BZ41	C	A
18899763	BZ506	G	A
18903761	FGC4658	A	C
18939825	BZ3183	C	T
18949804	BZ461	T	C
18951756	BZ327	G	T
18990051	BZ211	C	G
18996293	BZ312	G	C
19000147	BZ3036	C	G
19021088	BZ313	T	C
19032876	BZ3048	A	T
19044089	BZ3184	C	T
19060283	BZ219	A	T
19060348	FGC10670	C	T
19068749	BZ314	G	T
19070479	BZ315	A	G
19078567	BZ3067	G	A
19095349	BZ21	T	C
19118831	BZ302	G	C
19119009	FGC4895	G	A
19128960	BZ3185	G	A
19130251	BZ113	A	G
19130253	BZ114	T	C
19134688	BZ877	C	A
19157289	FGC4661	G	A
19166462	FGC10671	C	T
19170544	BZ3129	C	T
19181470	BZ233	G	A
19209406	BZ316	G	A
19230654	BZ437	T	C
19235904	BZ266	C	A
19278011	BZ221	G	A
19295189	BZ48	C	A
19295581	BZ49	G	A
19295864	FGC2024	G	A
19305808	FGC2025	C	G
19323335	BZ3082	C	T
19332989	BZ958	G	A
19357696	BZ3105	G	A
19359797	BZ3106	C	A
19360908	BZ243	T	C
19361720	BZ2689	A	G
19375295	BZ317	G	A
19378327	BZ878	A	T
19394663	BZ3186	T	A
19402634	BZ338	G	A
19412057	BZ896	A	G
19454693	BZ318	G	C
19458094	BZ507	G	C
19486987	BZ3052	T	A
19492154	BZ544	A	T
19526472	FGC4662	A	C
19538473	BZ897	T	C
19539511	BZ2666	A	G
19547020	BZ3187	G	A
19551679	FGC42730	C	T
19558118	BZ214	G	A
19681730	BZ879	С	G
20808270	BZ154	A	T
20809905	BZ248	T	C
21035399	BZ2667	T	C
21062356	BZ898	T	C
21098289	BZ8	A	C
21105442	BZ339	A	G
21115412	BZ234	A	C
21115974	BZ445	C	G
21129320	BZ303	C	T
21136064	BZ487	T	C
21147704	BZ78	G	A
21163811	BZ29	A	G
21186262	BZ2938	C	T
21190532	BZ446	A	C
21215481	BZ524	G	C
21219395	BZ905	C	T
21241428	BZ549	C	G
21255088	BZ283	C	T
21289452	BZ223	G	A
21289994	BZ6	T	C
21300054	BZ267	T	A
21311339	BZ525	G	A
21313500	BZ488	G	A
21322098	BZ32/FGC1924	A	G
21329851	FGC10672	C	G
21341181	BZ79	A	G
21374870	BZ462	C	A
21382477	BZ298	A	G
21412709	BZ80/Z30654	G	A
21423942	BZ931	G	T
21437207	BZ463	T	C
21437888	BZ2668	C	G
21461808	BZ319	A	C
21473682	BZ3037	G	A
21482013	BZ3010	G	C
21483378	BZ81	C	T
21487014	BZ899	T	C
21508974	BZ3068	G	T
21519040	BZ207	T	C
21528487	BZ320	G	A
21530939	BZ3107	G	T
21549922	BZ3085	G	T
21555884	BZ464	A	T
21555930	FGC10673	T	C
21557654	BZ44	G	A
21570511	BZ22	C	T
21591421	BZ3069	G	A
21606074	BZ447	A	G
21606606	BZ509	T	C
21609815	BZ510	C	T
21643825	BZ17	C	A
21688784	BZ3130	C	G
21706554	BZ465	C	A
21717328	BZ139	T	C
21731005	BZ347	A	G
21755784	BZ155	C	T
21767674	BZ208	C	A
21776774	BZ3073	T	C
21778042	BZ45	G	A
21812385	BZ3131	G	T
21846444	BZ209	T	A
21859658	BZ3156	A	G
21879151	BZ30	T	C
21904202	BZ466	T	C
21920836	FGC2026	G	T
21930421	BZ321	A	G
21959568	BZ900	C	A
21988185	BZ52/FGC23582	A	T
22011732	BZ140	G	C
22033014	BZ340	C	T
22041373	BZ46	A	G
22121385	BZ268	C	A
22128896	BZ33/FGC1926	C	T
22155692	BZ971	T	G
22183005	BZ3038	A	C
22198831	BZ489	G	A
22205647	BZ545	C	A
22216997	FGC4898	C	A
22233845	BZ3049	C	A
22271803	BZ3055	G	A
22275332	BZ574	C	A
22307119	BZ2669	G	T
22423565	BZ932	G	T
22429012	BZ566	A	T
22429292	BZ193	T	C
22440854	FGC2028	A	T
22445132	BZ276	G	A
22458446	BZ3083	C	G
22458790	BZ328	G	A
22458818	BZ404	T	A
22459216	BZ195	G	A
22462055	BZ379	A	G
22469702	BZ3132	C	A
22470401	FGC4901	G	T
22474236	BZ3011	A	C
22487320	YP1072	T	G
22513198	BZ405	G	T
22519498	FGC10674	G	A
22545510	FGC4850	G	T
22558890	BZ141	C	T
22594753	BZ284	T	C
22601068	BZ3050/L1352/M785	T	C
22608272	BZ2931	G	A
22662949	BZ9	A	G
22680628	BZ3108	A	T
22720359	BZ34/FGC1931	C	T
22731219	BZ12	T	C
22742419	BZ269	A	G
22744595	BZ156	A	T
22758358	BZ157	C	T
22776047	BZ2932	T	C
22778201	FGC42734	G	C
22783642	BZ973	A	T
22795255	BZ399	G	A
22802773	BZ3	G	A
22816094	BZ26/FGC4852	C	T
22845858	Y2778/FGC4905	T	A
22861806	BZ82	C	A
22866132	BZ3109	G	A
22895787	BZ901	A	T
22923778	BZ400	C	T
22931737	BZ3110	C	T
22935337	BZ285	G	A
22960614	BZ286	C	T
22969564	BZ511	T	C
22973993	BZ3024	C	T
22980932	FGC4906	G	A
22989959	FGC4853	T	C
23021880	BZ467	A	G
23032998	BZ220	T	A
23036871	Y2782/FGC2030	A	C
23041994	BZ158	C	A
23048095	BZ322	A	G
23052576	BZ468	G	C
23054174	FGC4671	T	G
23056174	BZ1680	A	C
23059733	BZ202	C	T
23064750	FGC10675	C	T
23069733	BZ47	G	A
23071625	BZ142	A	T
23072080	BZ143	G	T
23121934	BZ2948	C	A
23127267	BZ902/GG341	G	A
23139411	BZ3111	A	T
23145551	BZ546	T	A
23193319	FGC2031	C	G
23193904	BZ526	G	A
23297086	BZ564	C	A
23314148	BZ144	T	A
23338485	FGC4854	T	C
23378372	BZ554	C	T
23393275	BZ2949	C	A
23417780	BZ3157	T	C
23435852	Y2792	A	C
23473813	BZ547	A	G
23494569	BZ903/FGC10681	G	A
23501470	BZ3145	A	G
23533795	BZ145	C	A
23534728	BZ146	A	G
23621918	BZ323	G	A
23621992	BZ3042	C	T
23633830	FGC2032	T	C
23637822	BZ147	C	G
23651877	BZ3012	T	C
23731096	BZ235	G	T
23739448	BZ148	C	A
23748992	BZ512	C	T
23749442	FGC2033	C	G
23752390	BZ974	T	C
23783317	BZ287	C	G
23792794	BZ3013	T	C
23796734	BZ3112	A	C
23833239	BZ3039	A	C
23841207	BZ3146	C	A
23856958	BZ3113	T	A
23963104	BZ3014	A	G
23979222	BZ210	G	A
23985007	BZ244	G	A
23999195	BZ3015	T	C
24079370	BZ2950	T	C
24271742	BZ904	C	G
24365889	FGC10676	A	G
24423713	BZ527	G	T
24443001	BZ62	T	A
24443910	BZ3133	C	T
24447189	BZ203	A	C
24451261	BZ341	G	T
24473094	BZ342	C	T
24480929	BZ288	T	C
24484883	FGC7960	T	C
24502838	BZ270	C	T
24519249	BZ3016	G	A
24521241	BZ3017	C	G
24521913	BZ249	G	C
24651593	BZ882	C	A
24707615	BZ3114	G	A
28469369	BZ571	C	A
28469632	BZ2594	C	A
28626650	BZ63	A	C
28719919	BZ3158	G	A
28745759	BZ555	A	G
28747526	BZ236	A	G
28773229	FGC2038	G	A
28786225	BZ3115	G	T
28811672	BZ3051	A	G
